# Supplementary material for: Differentiated roles for MreB-actin isologues and autolytic enzymes in Bacillus subtilis morphogenesis
Source: Mol Microbiol. 2013 Aug 4;89(6):1084–98. doi: 10.1111/mmi.12335 (PMC3817527; doi:10.1111/mmi.12335)
Supplement: Supplementary file 2 [file mmi0089-1084-SD2.txt]

 
Supportinginformation for:
 
Differentiatedroles forMreB-actinisologues andautolytic enzymes 
inBacillus subtilis morphogenesis
Patricia Domínguez-Cuevas*, IdaPorcelli1, Richard Danieland Jeff Errington* 
Centre forBacterialCellBiology. NewcastleUniversity. NewcastleuponTyne. UK 
 
1 Present address: Institute of Food Research, Norwich Research Park, Colney lane, 
Norwich, NR4 7UA
* Corresponding authors. Patricia Domínguez-Cuevas. E-mail: Patricia.Dominguez-
Cuevas@ncl.ac.uk or Jeff Errington. E-mail: jeff.errington@ncl.ac.uk. Centre for Bacterial
Cell Biology. Newcastle University. Baddiley-Clark Building. Richardson Road. NE2 4AX.
Newcastleupon Tyne.UK. Tel.: +44 (0)191 2083232; Fax: +44 (0)191 2083237
 
 
SupplementaryExperimental procedures 
SupplementaryFigures: 
Figure S1. Phenotypes associated with ftsXand cwlO mutant strains. 
Figure S2. LytE and CwlO mutants are syntheticallylethal. 
Figure S3. CwlO localization in differentgenetic backgrounds. 
Figure S4. FtsX and CwlO interact within the same protein complex at the cell
membrane.
Figure S5. LytE is syntheticallylethal with Mbl 
SupplementaryTables: 
Table S1. E-values and identityhomologies for FtsEXandtheCW hydrolases CwlO 
and LytE
Table S2. Bacterial strains
Table S3. Plasmids
Table S4. Primers
SupplementaryReferences 
  SupplementaryExperimental procedures
General methods
DNA manipulations and E. coli DH5α transformations were carried out using standard
methods (Sambrook et al., 1989). PlasmidDNAandPCRfragments were purifiedusing the
Qiaprep spin miniprep kit (Qiagen) or the Qiaquick PCR purification kit (Qiagen),
respectively. Transformationof competent B. subtilis cells was performedusing anoptimized 
two-stepstarvation procedure as previouslydescribed (Anagnostopoulos &Spizizen, 1961; 
Hamoen et al., 2002). Nutrient agar (NA, Oxoid) was used for routine selection and 
maintenance of both B. subtilis and E. coli strains. For B. subtilis, cells were grown in Luria–
Bertani(LB), CHorSMMdefined minimalmedium (Anagnostopoulos &Spizizen) containing
0.5% xyloseor 1 mMIPTG when required, unless statedotherwise. For E. coli, cells were 
grown in LB medium. Supplements were added when necessary as required: 20 µg ml-1 
tryptophan, 100 µg ml-1 ampicillin, 5 µg ml-1 chloramphenicol, 5 µg ml-1 kanamycin, 50µg ml-
1 spectinomycin, 0.75µg ml-1 erythromycin and 10µg ml-1 tetracycline. 
 
Strainconstruction
Deletionstrains
Deletion of the ftsE, ftsXand ftsEX (B. subtilis strains 4503, 4501and 4502, respectively) 
was accomplished bydouble crossover of a kanamycin marker.Regions of DNAupstream
and downstreamof ftsE,ftsXorftsEX(∼3kbeach side) were PCR-amplified, usingprimers
RevA1/RevA2 and ForA, and ForB1/ForB2 and RevB, respectively (Table S4). The
kanamycin/neomycin markerwas cut out of plasmid pBEST501.ThePCRfragments andthe
kanamycin/neomycin marker were digested, ligated, and the ligation product was directly 
transformed to competent Bs168CA cells. All chromosomal integrations were verified by 
PCR, restrictiondigestion, andsequencing. 
Fluorescentfusions
CwlO-GFPsf
GFPsf was amplified by PCR from the pUC57-GFPsf plasmid DNA using primers GFP-sf-
FEcoRI and GFPsf-RevSpeI-NotI, and then cloned between the EcoRI and NotI sites of 
plasmid pSG1728-CwlO, creating pSG-cwlO-gfpsf. The resulting plasmid was used to
transform Bs168CAΔwprAΔepr (PDC538), with selection for spectinomycin resistance, to
generate thestrain PDC528, in which thegfpsf-fused to cwlO is expressedfrom thexylose
inducible promoter Pxyl attheamyElocusontheB. subtilis chromosome. Disruptionof amyE
was confirmedusing a starch plate assay(Cutting, 1990), and thecorrectintegrationof the
inserts at theamyE locus was confirmedbyPCR. TheGFPvariant usedwas superfolder
GFP(Pedelacq et al.,2006), which is being shown to be functionalin theperiplasm following 
Sec export (Dinh&Bernhardt, 2011).
FtsEX-GFPsf
GFPsfwas amplifiedbyPCRfrom thepUC57-GFPsf plasmidDNAusing primers GFP-sf-
FEcoRI and GFPsf-RevSpeI-NotI, and then cloned between the EcoRI and NotI sites of 
plasmid pSG1728-ftsEX, creating pSG-ftsEX-gfpsf. The resulting plasmid was used totransform Bs168CA, with selection for spectinomycin resistance, to generate the strain
PDC534, in which thegfpsf-fused to ftsXis expressed fromthexyloseinducible promoter Pxyl 
at theamyElocusontheB. subtilis chromosome.Disruptionof amyEwas confirmedusing a
starch plate assay, and the correct integration of the inserts at the amyE locus was 
confirmedbyPCR. 
Epitope tagging
CwlO-Flag
To construct pMUTin-‘cwlO-flag a fragment containing the last 550 bpof thecwlO orf was
amplifiedbyPCRwith the primers cwlOCterFHindIIIFlagand cwlOrevKpnIFlagfromthewild-
type strain 168 genomic DNA, digested with HindIII and KpnI, and inserted into the
corresponding HindIII-KpnI sites of pMUTin-flag plasmid. Theresulting plasmidwas used to 
transform PDC538, with selection for erythromycin resistance, to generate the strain
PDC609, in which theflag-fusedtocwlO isexpressed fromthenative promoter at thenative
cwlO locus on the B. subtilis chromosome. The newly generated strain showed a wt 
phenotype, indicating that the flag fusion is fully functional. The correct integration of the
plasmidatthenative locus was confirmedbyPCR. 
 
Inducible expressionstrains
amyE::Pxyl-cwlO
cwlO was amplifiedbyPCRfrom thewild-typestrain 168 genomic DNAusing primers CwlO-
FXhoI and cwlORev-EcoRI, then cloned between the XhoI and EcoRI sites of plasmid
pSG1728,creatingpSG1728-cwlO. Theresulting plasmid was used totransform Bs168CA,
with selection for spectinomycin resistance, to generate thestrain PDC567, in which cwlO is 
expressed from the xylose inducible promoter Pxyl at the amyE locus on the B. subtilis 
chromosome. 
aprE::Pspac-lytE 
lytE was amplified by PCR from the wild-type strain 168 genomic DNA using primers
LytEFXmaI and LytERevEcoRI, then clonedbetween theXmaI and EcoRI sites of plasmid
pAPNC213-erm,creating pAPNerm-Pspac-lytE. The resulting plasmidwas used to transform
Bs168CA, with selection for erythromycin resistance, to generate the strain PDC620, in
which lytE is expressed from theIPTG inducible promoter Pspacat theaprE locus on theB. 
subtilis chromosome. The correct integrationof theinserts at theaprElocus was confirmed
byPCR. 
aprE::Pxyl-cwlO, aprE::Pxyl-ftsEXand aprE::Pxyl-lytE
cwlO, ftsEXand lytEorfswere amplifiedbyPCRfrom thecorresponding plasmids pSG-Pxyl-
cwlO, pSG-Pxyl-ftsEX-gfpsf and pSG-Pxyl-Pwt-LytEmcherry, respectively, using primers Pxyl-
FsphI and amyEtoAprERevBamHI (or LytE-revSacI, in the case of LytE), then cloned
between theSphI and BamHI (or SacI, in thecaseof LytE) sites of plasmidpAPNC213-ery,
creating the plasmids pAPNC-Pxyl-cwlO, pAPNC-Pxyl-ftsEX and pAPNC-Pxyl-Pwt-LytE.  The
resulting plasmids were used to transform the corresponding deletion mutant strains, with selection for erythromycin resistance, to generate strains PDC639, PDC635 and PDC702 
respectively, in which thedifferent orfs areexpressed from thexyloseinducible promoter Pxyl 
at theaprElocus ontheB. subtilis chromosome. Thecorrect integrationof theinserts at the
aprElocus was confirmed byPCR. 
 
B-only, BL-onlyand BH-onlystrains (PDC660, YK1119andPDC643) 
BL-only strain (YK1119) was already constructed as described in Kawai et al., 2011. B.
subtilis strain YK1012 (Δmbl ΔmreBH) was transformed with chromosomal DNAs
corresponding to amyE insertions of overexpressionconstructs for mreB and mreBH, with 
selection for chloramphenicol resistance (amyE::PspacHY-mreB and amyE::PspacHY-mreBH), 
respectively(Kawaiet al., 2011). Theresulting strains were subsequentlytransformedwith 
chromosomal DNA from strain YK1119, with selection for kanamycin resistance on NA
plates supplementedwith 20 mMMg+2. 
Resulting strains PDC660, YK1119and PDC643 were then transformedwith chromosomal
DNA from strains PDC639, PDC635 and PDC702 , with selection for erythromycin and 
spectinomycin, in the presence of xylose on NA plates supplemented with 20 mM Mg+2 
and/or IPTG as required, to generate strains PDC642, PDC650, PDC651, PDC662, 
PDC664, PDC659, PDC678, PDC688 andPDC697.
Two-hybrid plasmids
ftsE, ftsXand ftsEXorfs were amplifiedbyPCRfrom thewild-typestrain 168 genomic DNA
using primers ForEXbaI,RevEKpnI, ForXXbaI and RevXKpnI, and then clonedbetween the
XbaI and KpnI sites of plasmids pUT18 and pKT25, creating the plasmids pUT18-ftsE,
pUT18-FtsX, pUT18-FtsEX, pKT25-ftsE, pKT25-ftsX and pKT25-ftsEX. Corresponding
plasmids pairswere used toco-transformtheE.coliBTH101 strainfor 2-hybridanalysis. 
 
Microscopicimaging
For fluorescence microscopy, cells were grown to mid-exponentialphase at 30°C or 37°C
and mounted on microscope slides covered with a thin film of 1.2% agarose. See figure
legends for specific growth conditions employed for each experiment. Fluorescence
microscopy was carried out using Zeiss Axiovert 200M, Nikon Eclipse Ti-U, spinning disk 
confocalmicroscope. The images were acquiredwith Metamorph 6 (Molecular Devices, Inc) 
and FRAP-AI 7 (MAG Biosystems) software, and analyzed using ImageJ v.1.44o (National
Institutes of Health). Images from a single focal plane were deconvolved using the ‘No 
Neighbours’ algorithm from theMetamorph software package.When required, cells were 
incubatedin thepresenceof themembrane dye FM5-95(90µg ml-1, Molecular Probes) prior
to microscopicexamination.
 
 
 
 
 Sample preparationformicroscopy
 
For sample preparation, overnight pre-cultures of B. subtilis were grown in CH medium 
supplementedwith 20mMMgSO4(CH-Mg) and appropriateantibiotic selection, from freshly
isolated colonies on plates. Daycultures were performedbydiluting pre-culture to an OD600
of 0.02 in CH-Mg and grown at 30°C. Expression of fluorescent CwlO-GFP fusion was
induced byadditionof xylose to 0.3%. Samples for microscopic observationwere takenat
mid-exponentialphaseandimmobilizedon1.2% agarose-coatedmicroscope slides. 
 
 
Protoplast preparationfor microscopy
Cells of strains PDC528 (wt, CwlO-GFPsf) and PDC560 (ΔftsX::neo, CwlO-GFPsf) were 
grown in CHmedia in thepresenceof 0.5% xylose. Cells were harvested and re-suspended
in CH-MSMmedia in the presenceof 0.5% xylose. Cells were protoplasted by incubation
with 0.5 mg ml-1 lysozyme during 30 min at 30°C.  After CW removal, the protoplasts
suspensions were split in two. Onehalf was treated with proteinase K (10 µg ml-1) for 30
min. 
 
Cell measurements
Cells fromstrains includedin table I, constitutivelyexpressing soluble/cytosolic GFPprotein
(aprE::PrpsD-gfp) were grown in LB media at 37°C and samples were taken at different time
points along thegrowth curve. Cells were imaged by epifluorescencemicroscopyusing an
Axiovert M200 microscope(Zeiss, Oberkochen, Germany) with a 300 W lambda light source
(Sutter Instrument Company, California,USA) and a Zeiss x 100 plan-neofluar oilimmersion
objective lens (1.3 numerical aperture). Images were captured on a 1395 x 1040 pixel
CoolSNAP HQ camera (Photometrics, Ottobrunn, Germany) controlled by Metamorph
software version 6.1r3 (Universal Imaging Corporation, Marlow, UK). Image analysis was 
performedusing theopensource CellProfiler software and consistedof the following two 
successive steps: (i) identification of cellcontour bya segmentation pipelineof fluorescence
images; (ii) automatic measurement of several cell characteristics: cell length and width,
perimeter and area of cells. For each image, ~100-300 cells were identified and analyzed. 
For eachstrain andtime point >1000cells were analyzed. 
 
Cell fractionationand immunoblotting
Thegenerous gift fromK. Devine’s laboratory of a polyclonal antibody raised against the
native CwlO protein allowed us to detect it in cell fractionation experiments. In order to be
able to perform pull-down experiments we constructedanepitope-tagged version of CwlO
fused to the Flag tag. The CwlO-Flag fusionwas expressed from thenative chromosomal
cwlO locus (strain PDC609). Flag epitope was fusedto thecarboxyl-terminalpart of CwlO. 
To increase thestabilityof theCwlO-Flag bait, allpulldown experiments were performedin
a wprAepr double mutant background. Thegrowth rates and cellshapes of these strains
were indistinguishable from that of the wild type indicating that the fusion protein is
functional.
When cells reached mid-exponentialphase, cultures (50ml) were collected bycentrifugation
(8,000 × g for 10min at25°C). Culture supernatants’protein content (S)was recovered by 
cold-acetone precipitation.  Five volumes of cold acetone were added to 5 ml of culturesupernatant andincubatedat-20°Cfor 1h.Then, samples were collected bycentrifugation
(10,000 xg for 20min at 4°C). Pellets were washedwith 70% cold-ethanoland air dried,
before re-suspending the protein pellet in 0.5 mlof Tris buffer (100 mMTris-HClpH7.5, 1x
completeprotease inhibitor).
Culture pellets were re-suspended in 4 mL 1× SMMbuffer [0.5 Msucrose, 20mMMgCl2, 20
mMmaleic acid), pH7]; 250 μL 10mg ml-1 lysozyme (Sigma), and 50μL complete protease
inhibitor (EDTA-free, Roche) were added to cellsuspensions and incubatedat 37°C for 1 h
with gentle shaking. Then cultures were split into two (2x 2 ml). First half constituted thetotal
fraction(T).  Protoplasts from thesecondhalf were collected bycentrifugation. Supernatants
(2 ml) were collected to constitute theCW fraction (CW).Cellmembranes and cytoplasmic 
fractions were obtained from the protoplasts’ pellets. Pellets were re-suspended in 2 mlof 
Tris-buffer (100 mMTris-HCl, pH7.5, 1xcomplete protease inhibitor) and sonicated untila 
clear solution was obtained. Membrane fractionpellets (M) were collected by centrifugation
(50,000 xg for 40min at4°C) and supernatants were also kept as cytoplasmic fractions (C).
Membrane pellets were re-suspended in 2 mlof theTris buffer.  10μg oftotalprotein from
each extract was separatedona 4-12% SDS-PAGEgradient gel(Novex, Life technologies).
Proteins were transferred to a PVDF membrane (Amersham Hybond-P) and themembrane
was blocked with 5% milk in PBST (PBS, 0.1% Tween-20) for 3 h. The membrane was 
incubatedwith appropriate antibodies (anti-Flag or anti-CwlO antibodies (1:10,000 or 1:3000
respectivelyin PBST)) o-n at 4°Ctemperature. The membrane was washedthree times with 
PBST for 10 minutes. Following the wash, the membrane was incubated with rabbit anti-
mouseor goatanti-rabbit antibodies conjugatedwith HRP(Sigma, A9044) (1:10,000in 5%
milk in PBST) for 1 hour at room temperature. Finally, the membrane was washed three 
times as above and developedusing thePierce ECL 2 WesternBlotting substrate reagent.
Chemiluminescence was detected using an ImageQuant LAS4000mini GE Healthcare 
system.
 
FormaldehydeCross-Linkingand PullDownof CwlO Complexes
Cross-Linking and Pull Down experiments were performed with some modifications as
described by Sham et al 2011. Briefly, cultures (400 mL) of strains PDC612 (Bs168CA
ΔwprA::hyg Δepr::tet ΩcwlO-FLAG amyE::Pxyl-ftsEX-gfp) and PDC613 (Bs168CA
ΔwprA::hygΔepr::tet amyE::Pxyl-ftsEX-gfp parent negative control) were grown exponentially 
to OD600 ∼ 0.5. Cells were collected bycentrifugation(8,000 × g for 10min at 25°C). Cell 
pellets were washed with 18 mL 1× PBS at 25°C, and cells were collected again by
centrifugation(8,000 × g for5 min at4°C). Residualsupernatants were removed. Washed
pellets were suspended in 19mL 1× PBS, to which 1200μL 37% of formaldehydesolution 
(Sigma) were added. Mixtures were incubatedat37°C for 1h. Cross-linking reactions were
quenchedbytheaddition of 4mL1.0Mglycinefollowedbyincubationfor 10min at25°C. 
Cells were collected bycentrifugation(8,000× g for 10min at 4°C), washedwith 20mL 1×
PBS at 25°C, and centrifuged again. Residual supernatants were removed using a fine
pipette tip. Pelletsof cross-linked cells were re-suspended in 5 mL 1× SMMbuffer [0.5 M
sucrose, 20mMMgCl2, 20mMmaleic acid), pH7];250 μL 10mg ml
-1 lysozyme (Sigma),
and 50 μL complete protease inhibitor were added to cell suspensions and incubated at
37°C for 1 h with gentle shaking. Protoplast formation was monitored by phase-contrast
microscopy. Protoplasts were collected by centrifugation (8,000 × g for 10 min at 4°C).
Pellets were then suspended in 5 mL buffer H(20mMHepes, pH8, 200 mMNaCl, 1 mM
DTT, 1 xcomplete protease inhibitor) at 4°C. After mixing, 5 μL 0.1 MMgCl2, 5 μL 0.1 MCaCl2, 10 μL 5 mg ml-1 DNase (D4527; Sigma), and 10 μL 10 mg ml-1 RNase (R5500;
Sigma) were added, and mixtures were incubated for 20 min on ice. Cells were then 
disruptedbysonication (five pulses of 40µm amplitude for 10 s), and membrane fraction
pellets were collected by centrifugation (16,000 × g for 30min at 4°C). Membranes were 
dissolved in 2 mL room temperature CoIP lysis buffer [50 mM Tris·HCl, pH 7.4, 150 mM
NaCl, 1 mMEDTA, 1%(vol/vol) TritonX-100], chilled, and incubatedfor30min at4°C;80
μL anti-FLAG M2 affinitygel(A2220; Sigma) were added. Thegelwas washedbefore use
five times with 0.5 mL 1×washbuffer(50mMTris·HCl, pH7.4, 150mMNaCl, 1 mMEDTA)
at room temperature as described in themanufacturer’s protocol. Themixture of dissolved 
membranes and washed gel was added to a 2-mL gravity-flow column (Pierce) and 
incubated at 4°C overnight with gentle rotation. Lysate was removed, and the resin was 
washed three times with 1 mL CoIP lysis buffer at 25°C. FLAG-taggedprotein was eluted 
from thecolumn byincubationwith 200 μL FLAG elution buffer (1× washbuffer containing
150 ng 3× FLAG peptide/μL) (F4799; Sigma) for 30 min at 4°C. Residual FLAG-tagged
protein was eluted from the column by washing two times with 200 μL 1× washbuffer at
25°C. Eluates were filteredand concentrated (to ∼40μL) through 100-kDa cut-off Microcon 
columns (Millipore) bycentrifugation (10,000 × g at RT). Concentrated samples were split 
evenly into two parts, and each one was mixed with 20 μL 2 × Laemmli sample buffer
containing 5% (vol/vol) β-mercaptoethanol.  Onehalf was heatedfor 1 h at 95°C to remove 
crosslinks, while the other was kept intact. Samples were separated on 4-12% gradient 
SDS-PAGEgels in MESbuffer and blottedinto PVDF membranes, readyfor immunoblotting 
with different antibodies (monoclonalanti-Flag andpolyclonals anti-GFP, anti-Pbp2B, anti-
MreB and anti-DivIVA). Finally, the membrane were developed using the Pierce ECL 2
Western Blotting substrate reagent. Chemiluminescence was detected using anImageQuant
LAS4000miniGEHealthcare system. 
 
  SupplementaryFigures 
 
 
Figure S1. Phenotypes associatedwith ftsXand cwlO mutant strains. (A) Growth curve
(logarithmicscale) of the wt and fstXnull strain in liquid medium. (B) Cellmorphologiesof 
typicalfields of strains Bs168CA, 4501(ΔftsX::neo) and PDC465 (ΔftsX::neo ΔcwlO::spec). 
Scale bar represents4 μm. 
   
 
 
Figure S2. LytEand CwlOmutantsare syntheticallylethal. (A) Growth of strain PDC493
(ΔcwlO::spec ΔlytE::cat aprE::Pspac-lytE) on NA plates with or without 0.5 mM IPTG. (B)
Growth of strain PDC493 onLBliquid medium in thepresence or absence of IPTG.Growth 
curves (IPTG 0.5 mM, closed symbols; no addition, open symbols). (C-D) Effect of LytE
depletion on cellmorphology. Phasecontrast micrographs andthecorresponding membrane
staining images were takenat the indicated times during thegrowth curves in (B). (C)0.5
mMIPTG added, (D) Noaddition. Thecellmembranes were stained with FM5-95membrane
dye. Scale bar represents 5 μm.
 
 
 
  
 
Figure S3. CwlOlocalizationin different genetic backgrounds. DICand epifluorescence
microscopy of strains expressing the fluorescent fusion amyE::Pxyl-cwlO-gfpsf . Cells were 
grown to mid-exponentialphasein CH/MSMmedium in thepresenceof 0.5% xyloseat 30°C 
and immobilizedonagarose-coatedmicroscope slides. (A) Thedifferent panels correspond
to strainsPDC550 (ΔmreB), PDC552 (Δmbl) and PDC554 (ΔmreBH) as indicated. (B) CwlO-
GFPsffluorescence is increasedin asurfaceprotease-deficient background. Cells of strains 
PDC519 and PDC528 (ΔwrpAΔepr) were grown in CHmedia at 30°C in thepresenceof 
0.5% xylose. Fluorescent images were taken with the same acquisition settings and 
exposure times with theaverage relative fluorescence intensityover the lateralwall of the
cells indicated below. An average 2- to 3-fold increase of thebrightnessof theCwlO-GFP
fusion in the protease-deficient relative to thewild-typebackgroundwas measured in four
independent experiments. 
 
 
 
                     
 
Figure S4. FtsX and CwlO interact within the same protein complex at the cell
membrane. Pull down of cross-linked CwlO-Flag complexes in membranes detected by
silver staining. Left lane, extract control sample before cross-linking. Right lanes, cross-
linked samples that were heated (H) or not (NH) to break cross-links or maintain the
complexes, respectively. The mostprominentband in both lanes is labelledwith anarrow, 
indicating the position of the CwlO-FLAG protein free or as part of a macro-molecular 
complex.  
Figure S5. LytE is synthetically lethal with Mbl (A) Growth of strains 4281 (Ωcat 3427
ΔmreB), 4261 (Δmbl::cat) and 4262 (ΔmreBH::ery), and the corresponding double mutant
combinations with ΔftsX:neo (B), ΔcwlO::spec(C) and ΔlytE::tet(D) genedeletions on NA
plates in thepresenceof20 mMMg+2. (E) Cellmorphologies of typicalfields of mreBmutant
strain(4281) and derivatives in (B-D), growing in thepresenceof 10 mMof Mg+2. Scale bar
represents 5 μm. PDC454 (ΔftsX:neoΩcat 3427ΔmreB), PDC483 (ΔcwlO::spec Ωcat 3427
ΔmreB) and PDC577 (ΔlytE::cat::tet ΔmreB::cat.  (F) Cellmorphologies of typical fields of 
mblmutant strain (4261)and derivatives in(B-D), growing in thepresence of 20mMof Mg+2. 
Scale bar represents 5 μm. PDC453 (ΔftsX:neo Δmbl::cat), PDC473 (ΔcwlO::spec
Δmbl::cat) and PDC576 (ΔlytE::cat::tet Δmbl::cat) (G) Cellmorphologies of typical fields of 
mreBH mutant strain (4262) and derivatives in (B-D), growing on NA plates. Scale bar 
represents 5 μm. PDC467 (ΔftsX:neo ΔmreBH:ery), PDC471 (ΔcwlO::spec ΔmreBH:ery)
and PDC470(ΔlytE::tet ΔmreBH:ery). 
 
 
 
Supplementarytables 
Table S1. E-values andidentityhomologiesidentifiedusingthebasic localalignment
searchtool (BLAST) (Altschul et al., 1990).
 
 
 
 
 
 
 
 
 
 
 
 
 
 
 
 
 
  
B. subtilis FtsE FtsX CwlO LytE
E. coli FtsE
1e-67
(46%)
FtsX
3e-22
(28%)
EnvC 
2e-9
(20%)
YdhO
2.47e-19
(30%)
S. pneumoniae FtsE
1e-111 
(66%)
FtsX
1e-64
(38%)
PcsB
1e-16
(30%)
SPD_104
1.5e-05
(28%)
B. anthracis FtsE
4.85e-76
(65%)
FtsX
2.19e-98
(60%)
BA5427
2.4e-39
(25%)
BA1952
9.29e-32
(29%)Table S2. Bacterial strainsusedinthis study. 
B. subtilis strains Relevant Genotype  Reference
Bs168CA trpC2 Barbe etal., 2009
1A792 trpC2 ΔlytABC::neoΔlytD::tet ΔlytE::camΔlytF::spc Margot et al., 1998
BP079  trpC2 ΔcwlO::spc Bisicchia et al., 2007
WE1 trpC2 wprA::neo epr::tet Yamamoto et al., 2003
WB800 nprE aprE epr bpr mpr::ble nprB::bsr Δvpr wprA::hyg Wuet al., 2002
2535 Bs168ED ΔmreBH::spc Carballido-Lopezet al., 2006
4261 Bs168CA Δmbl::cat Schirner & Errington, 2009 
4262 Bs168CA ΔmreBH::erm Schirner & Errington, 2009 
4281 Bs168CA Ωcat 3427ΔmreB Formstone & Errington, 2005 
4501 Bs168CA ΔftsX::neo  This study  
4502 Bs168CA ΔftsEX::neo This study 
4503 Bs168CA ΔftsE::neo This study 
PDC453 Bs168CA ΔftsX::neo Δmbl::cat This study 
PDC454 Bs168CA Ωcat 3427ΔmreB ΔftsX::neo This study 
PDC463 Bs168CA ΔcwlO::spc This study 
PDC464 Bs168CA ΔlytE::cat This study 
PDC465 Bs168CA ΔcwlO::spc ΔftsX::neo This study 
PDC467 Bs168CA ΔmreBH::ermΔftsX::neo This study 
PDC470 Bs168CA ΔmreBH::ermΔlytE::cat This study 
PDC471 Bs168CA ΔmreBH::ermΔcwlO::spc This study 
PDC472 Bs168CA ΔlytE::cat aprE::Pspac-lytE erm This study 
PDC473 Bs168CA ΔcwlO::spc Δmbl::cat This study 
PDC478 Bs168CA ΔftsX::neo aprE::Pspac-lytE erm This study 
PDC479 Bs168CA ΔcwlO::spc aprE::Pspac-lytEerm This study
PDC480 Bs168CA ΔftsX::neo::spc This study 
PDC483  Bs168CA ΔcwlO::spc Ωcat 3427 ΔmreB This study 
PDC484 Bs168CA ΔftsEX::neo::spc This study 
PDC492 Bs168CA ΔlytE::cat ΔftsX::neoaprE::Pspac-lytEerm This study 
PDC493 Bs168CA ΔlytE::cat ΔcwlO::spc aprE::Pspac-lytE erm This study PDC519 Bs168CA amyE::Pxyl-cwlO-gfpsf  spc This study 
PDC528 PDC538 amyE::Pxyl-cwlO-gfpsf spc This study 
PDC538 Bs168CA wprA::hyg epr::tet This study 
PDC540 Bs168CA aprE::PrpsD-gfp spc This study 
PDC541 Bs168CA ΔftsX::neo aprE::PrpsD-gfp spc This study 
PDC550 PDC528 Ωcat 3427 ΔmreB This study 
PDC552 PDC528 Δmbl::cat This study 
PDC554 PDC528 ΔmreBH::erm This study 
PDC560 PDC528 ΔftsX::neo This study 
PDC567 Bs168CA amyE::Pxyl-cwlO spc This study 
PDC575 Bs168CA ΔlytE::cat::tet This study 
PDC576 Bs168CA ΔlytE::cat::tet Δmbl::cat This study 
PDC577 Bs168CA Ωcat 3427ΔmreB ΔlytE::cat::tet This study 
PDC590 PDC567 ΔftsX::neo This study 
PDC591 PDC567 Ωcat 3427 ΔmreB This study 
PDC592 PDC567 Δmbl::cat This study 
PDC593 PDC567 ΔmreBH::erm This study 
PDC594 PDC528 ΔftsE::neo This study 
PDC609 PDC538 ΩPwt-cwlO-flag erm This study 
PDC610 PDC538 ΔftsX::neo ΩPwt-cwlO-flag erm This study 
PDC612 PDC538 ΩPwt-cwlO-flag ermamyE::Pxyl-ftsEX-gfp spc This study 
PDC613 PDC538 amyE::Pxyl-ftsEX-gfp  spc This study 
PDC620 Bs168CA aprE::Pspac-lytE erm This study 
PDC627 Bs168CA ΔmreBH::spc This study 
PDC632 Bs168CA aprE::Pxyl-ftsEX erm This study 
PDC639 Bs168CA ΔcwlO::spc aprE::Pxyl-cwlO erm This study 
PDC642 YK1119 ΔlytE::cam::tet This study 
PDC643 Bs168 trpC2 Δmbl ΔmreBH ΔmreB::neo amyE::PspacHY-
mreBH cat (BH-only) 
This study 
PDC650 YK1119 ΔftsEX::neo::spcaprE::Pxyl-ftsEX erm This study 
PDC651 YK1119 ΔcwlO::spc aprE::Pxyl-cwlO erm This study PDC659 PDC643 ΔcwlO::spc aprE::Pxyl-cwlO erm This study 
PDC660 Bs168 trpC2 Δmbl ΔmreBH ΔmreB::neo amyE::PspacHY-
mreB cat (B-only)
This study 
PDC662 PDC660 ΔcwlO::spc aprE::Pxyl-cwlO erm This study 
PDC664 PDC660 ΔftsEX::neo::spc aprE::Pxyl-ftsEX erm This study 
PDC665 PDC538 ΔftsE::neo ΩPwt-cwlO-flag erm This study 
PDC678 YK1119 ΔlytE::cam::tet, aprE::Pxyl--lytE erm This study 
PDC687 Bs168CA ΔlytE::cam::spc This study 
PDC688 PDC660 ΔlytE::cam::spc, aprE::Pxyl-lytE erm This study 
PDC696 Bs168CA ΔlytE::cam aprE::PrpsD-gfpspc This study 
PDC697 PDC643 ΔlytE::cam::spc, aprE::Pxyl-lytE erm This study 
PDC702 Bs168CA ΔlytE::cam::spc, aprE::Pxyl-lytE erm This study 
PDC713 Bs168CA Ωcat 3427ΔmreB amyE::Pxyl-ftsE-gfp spc This study 
PDC714 Bs168CA Δmbl::catamyE::Pxyl-ftsE-gfp spc This study 
PDC715 Bs168CA ΔmreBH::ery amyE::Pxyl-ftsE-gfp spc This study 
YK1012 Bs168 trpC2 Δmbl ΔmreBH Kawai et al.,2009
YK1119 Bs168 trpC2 Δmbl ΔmreBH ΔmreB::neo amyE::PspacHY-
mbl cat (BL-only) 
Kawai et al., 2011
E. coli strains Relevant characteristics Reference
BTH101 F- glnV44 recA1 endA gyrA96 thi-1 hsdR17 spoT1
rfbD1 cya-854
Karimova et al., 1998
DH5α  F-endA1 hsdR17 supE44 thi-1  λ-recA1gyrA96 relA1
D(lacZYA-argF)U169 φ80 dlacZ DM15 
GIBCO-BRL 
XL1-Blue recA1 endA1 gyrA96 thi-1 hsdR17 supE44 relA1 lac [F´
proAB lacIqZ_M15 Tn10 (Tet)] 
Stratagene Ltd.
spc,spectinomycin; kan, kanamycin; erm, erythromycin; neo, neomycin; cat, chloramphenicol; tet, tetracyclin;
ble, bleomycin; bsr, blasticidin S; hyg, hygromycin.Other abbreviations: Δ, deletion; Ω, insertion. 
gfpmut1:F64L, S65Tvariant of GFP (GFPmut1;(Cormack et al., 1996)). gfpsf: variantof GFP (Pedelacqetal., 
2006)
   
Table S3. Plasmidsused inthis study. 
 
MCS: Multi-cloning site, spc, spectinomycin;kan, kanamycin;erm, erythromycin; neo,neomycin; bla, ampicillin; 
  
Plasmid  Relevant Genotype  Referenceorsource 
pMUTin4 bla ermlacZlacI  Vagner et al., 1998
pMUTin-flag bla ermPspac-FLAGlacI Kaltwasser et al., 2002
pAPNC213 bla aprE::Pspac-mcs spc Morimoto et al., 2002
pBEST501 bla neo  Itaya et al., 1989
pSG1728 bla amyE::Pxyl-mcs Lewis & Marston, 1999
pSG1154 bla amyE:: Pxyl-gfpmut1 spc  Lewis & Marston, 1999 
pUT18::zip Plac-zip-cyaA
675-1197
 bla Karimova et al., 1998
pKT25::zip Plac-cyaA
675-1197
-zip bla Karimova et al., 1998
pUT18C Plac-cyaA
675-1197
-mcs bla Karimova et al., 1998
pKT25 Plac-cyaA
1-732
-mcs kan Karimova et al., 1998
pAPNC213-erm bla aprE::Pspac-MCS erm Olmedo-Verd, E.Unpublished
pUC57-gfp-sf bla gfp-sf Murray, H. Unpublished 
pAPNC-PrpsD-gfp spc pAPNC-PrpsD-gfp spc This study 
pAPNC-PrpsD-gfp erm pAPNC-PrpsD-gfp erm This study 
pAPNC-erm-LytE pAPNC-Pspac-Pwt-LytE erm This study 
pSG1728-cwlO pSG1728-Pxyl-cwlOspc This study 
pSG1728-ftsEX pSG1728-Pxyl-ftsEXspc This study 
pSG-Pxyl-cwlO-gfpsf pSG1728-Pxyl-cwlO-gfpsf spc This study 
pSG1154-Pxyl-ftsEX-gfp pSG1154-Pxyl-ftsEX-gfpsf spc This study 
pMUTin-‘cwlO-flag pMUTin-Pspac‘cwlO-flag erm This study 
pAPNC-Pxyl-cwlO pAPNC213-Pxyl-cwlOerm This study 
pAPNC-Pxyl-ftsEX pAPNC213-Pxyl-ftsEXerm This study 
pAPNC-Pxyl-lytE pAPNC213-Pxyl-lytE erm This study 
pKT25::ftsEX Plac-cyaA
1-732
-ftsEXkan This study 
pKT25::ftsE Plac-cyaA
1-732
-ftsE kan This study 
pKT25::ftsX Plac-cyaA
1-732
-ftsXkan This study 
pUT18::ftsE Plac-ftsE-cyaA
675-1197
 bla This study 
pUT18::ftsX Plac-ftsX-cyaA
675-1197
 bla This study 
pUT18::ftsEX Plac-ftsEX-cyaA
675-1197
 bla This study Table S4. Primers usedinthis study
 
 
 
 
 
 
 
Name Sequence (5’-3’) 
54-GFPBamHIF CGGGATCCGCAAACTAATGTGCAACTTAC 
54-gfp-BglIIrev GCAGATCTTTTGTATAGTTCATCCATGCC 
amyE-F1 ACCACCAGTGATTATGCC 
AmyEGFPsftoAprERevBamHI CTGGATCCGCGCCGACCTTGAC 
amyE-R1 TGCATAACTGCTTCCAAC 
AmyEtoAprERevBamHI CTGGATCCCGCTCTAGAACTAGTGGATCTG 
AprEForw CTCTACGGAAATAGCGAGAG 
AprERev AGAAGCAGGTATGGAGGAAC 
CwlOCterFHindIIIFlag CGTAAGCTTGCTCATCTGATGATTCTTC 
CwlO-FXhoI CATCTCGAGCAAATGAGGACAGGTTCACAG 
cwlORev-EcoRI GGAATTCTTGAACAACACGTCTTACAACAC 
CwlOrevKpnIFlag GGGGTACCTTGTTGAACAACACGTCTTAC 
CwlORevSacI GATCGAGCTCTACTTGAACAACACGTCTTACAAC 
ForA TGAATCCCACGAAGAATTACAAATGACTCATG 
ForB1 ATAAAGTGAAAAAGGATCCCGTTTTCGGGACG 
ForB2 CAAGAGGGGAGTATGGATCCTATGATTAAAAT 
ForEXba1 AAGATTTCTAGATTTCATGATAGAGATGAAGGAAG 
ForXXba1 CAAGATCTAGATATGGTTCATATGATTAAAATTCT 
FtsEFxhoI CCGCTCGAGGATATAAAAGATTAGGTGATTTC 
FtsErevEcoRI GGAATTCATCATATGAACCATACTCCC 
FtsEupF5 GCTGAAGGCCAAGCTGTATC 
FtsXdown3R AATCTCTTTAAGCACAAAGAAACAG 
FtsXdown5FXbaI CATCTAGAGAAAAAGCCGTTCCGTTTTCG 
FtsXRevEcoRI GGAATTCTACTCGCAGAAACTTGCGG 
GFP-sf-FEcoRI GGAATTCACAAACATGTCAAAAGGAG 
GFPsf-RevSpeI-NotI CATCATAGCGGCCGCGCCGACCTTGACTAGTGCTC 
LytEFEcoRI GGAATTCATCGAATCTTTTCGCACCGAG 
lytEFNheI GATGCTAGCGTTAACATTTGGGGAGG 
LytEF-xhoI CGTCTCGAGGTTAACATTTGGGGAGG 
LytEF-xmaI TATCCCGGGGAGGAAAATATGAAAAAG 
LytE-NcoIF CTGACCATGGGAGTTAACATTTGGGGAG 
LytERev-KpnI CTGGTACCGAATCTTTTCGCACCGAGG 
LytERevSacI CTGAGCTCGACATCGAATCTTTTCGCACCG 
LytERevSphI GCACGCATGCTAGAATCTTTTCGCACCGAG 
p+lytExhoI CCGCTCGAGGTTATCTTGCCTTATTTGATG 
pAPNC213-F1 TCACTCTCAAGGCTACACAGG 
pAPNC213-F2 CTACAAGGTGTGGCATAATGTG 
pAPNC213-R1 GGTATGGAGGAACCTGCTTC 
Pxyl-FSphI GTGACATTTGCATGCTTCAAAG 
RevA1 TCACCTAATCGCATGCATCATTTTATCTATCA
RevA2 TCACGCAAGTGGCATGCGAGAATTTTAATCAT
RevB ACAGACACTATCTCTCACCGCCTCAAGCCAAA 
RevEKpnI GCGCCCGAGGTACCTAATCATATGAACCATAC
RevXKpnI CGGCTTTTGGTACCTATACTCGCAGAAACTTGCGGSupplementaryReferences 
 
Altschul, S. F., W. Gish,W.Miller, E.W. Myers& D. J. Lipman,(1990)Basiclocal alignment search
tool.JMolBiol215: 403-410.
Anagnostopoulos, C. & J. Spizizen, (1961) Requirements for Transformation in Bacillus subtilis. J 
Bacteriol81: 741-746.
Barbe, V., S. Cruveiller, F. Kunst, P. Lenoble, G. Meurice, A. Sekowska, D. Vallenet, T. Wang, I.
Moszer, C. Medigue & A. Danchin, (2009) From a consortium sequence to a unified
sequence: the Bacillus subtilis 168 reference genome a decade later. Microbiology 155: 
1758-1775.
Bisicchia, P., D. Noone, E. Lioliou, A.Howell, S.Quigley, T. Jensen, H. Jarmer & K. M. Devine, (2007)
The essentialYycFGtwo-component system controlscell wall metabolism inBacillus subtilis. 
MolMicrobiol 65:180-200.
Carballido-Lopez, R., A.Formstone, Y. Li, S.D. Ehrlich, P. Noirot & J. Errington, (2006) Actinhomolog
MreBHgoverns cell morphogenesis by localizationof the cell wallhydrolase LytE. Dev Cell
11: 399-409.
Cormack, B. P., R. H. Valdivia & S.Falkow, (1996) FACS-optimized mutants of the green fluorescent
protein(GFP).Gene 173:33-38.
Cutting, S.M., andP. B. Vander Horn. , (1990) Genetic analysis. In: Molecular biologicalmethods for
Bacillus. C. R. H. a. S.M. Cutting(ed). England: JohnWiley & Sons Ltd.Chichester,, pp. p. 27-
74.
Dinh, T. & T. G. Bernhardt, (2011) Using superfolder green fluorescent protein for periplasmic
proteinlocalizationstudies. JBacteriol193:4984-4987.
Formstone, A.& J. Errington, (2005) A magnesium-dependent mreB nullmutant:implications for the
role of mreB inBacillus subtilis. MolMicrobiol 55: 1646-1657.
Hamoen, L. W., W. K. Smits, A.de Jong, S.Holsappel & O. P. Kuipers, (2002) Improvingthe predictive
value of thecompetence transcriptionfactor(ComK)bindingsite inBacillus subtilis usinga 
genomic approach. NucleicAcids Res 30: 5517-5528.
Itaya, M., K. Kondo & T. Tanaka, (1989) A neomycinresistance gene cassette selectable ina single 
copystate inthe Bacillus subtilis chromosome. Nucleic Acids Res 17: 4410.
Kaltwasser, M., T. Wiegert & W. Schumann, (2002) Construction and application of epitope- and
green fluorescent protein-tagging integration vectors for Bacillus subtilis. Appl Environ
Microbiol68: 2624-2628.
Karimova, G., J. Pidoux, A. Ullmann& D. Ladant, (1998) A bacterialtwo-hybridsystem basedona
reconstituted signal transductionpathway. ProcNatl AcadSciU SA 95: 5752-5756.
Kawai, Y., K. Asai & J. Errington, (2009) Partial functional redundancy of MreB isoforms, MreB, Mbl 
andMreBH, incell morphogenesis of Bacillus subtilis. MolMicrobiol 73:719-731.
Kawai, Y., J. Marles-Wright, R. M. Cleverley, R. Emmins, S.Ishikawa, M. Kuwano, N. Heinz, N. K. Bui, 
C. N. Hoyland, N. Ogasawara, R. J. Lewis, W. Vollmer, R. A.Daniel & J. Errington, (2011) A 
widespreadfamily of bacterial cellwall assembly proteins. EMBOJ30:4931-4941.
Lewis, P. J. & A. L. Marston, (1999) GFP vectors for controlled expression and dual labelling of 
proteinfusions in Bacillus subtilis. Gene227: 101-110.
Margot, P., M. Wahlen, A. Gholamhoseinian, P. Piggot & D. Karamata, (1998) The lytE gene of
Bacillus subtilis 168 encodes a cellwallhydrolase. JBacteriol180: 749-752.
Morimoto, T., P. C. Loh, T.Hirai, K. Asai, K. Kobayashi, S.Moriya & N. Ogasawara, (2002) Six GTP-
binding proteins of the Era/Obg family are essential for cell growth in Bacillus subtilis. 
Microbiology 148: 3539-3552.
Pedelacq, J. D., S. Cabantous, T. Tran, T. C. Terwilliger & G. S. Waldo, (2006) Engineering and
characterizationof a superfolder green fluorescent protein. Nat Biotechnol24: 79-88.
Sambrook, J., E. F.Fritsch & T. Maniatis, (1989) Molecular Cloning: A LaboratoryManual.ColdSpring 
Harbor Laboratory.Schirner, K. & J. Errington,(2009) The cell wallregulator {sigma}I specifically suppresses the lethal
phenotype of mbl mutants inBacillus subtilis. JBacteriol191:1404-1413.
Vagner, V., E. Dervyn & S. D. Ehrlich, (1998) A vector for systematic gene inactivation in Bacillus 
subtilis. Microbiology 144 ( Pt 11): 3097-3104.
Wu, S. C., J. C. Yeung, Y. Duan, R. Ye, S. J. Szarka, H. R. Habibi & S. L. Wong, (2002) Functional
production and characterization of a fibrin-specific single-chain antibody fragment from
Bacillus subtilis: effects of molecular chaperones and a wall-bound protease on antibody
fragmentproduction. Appl EnvironMicrobiol 68:3261-3269.
Yamamoto, H., S.Kurosawa & J. Sekiguchi, (2003) Localizationof the vegetativecell wallhydrolases
LytC, LytE, andLytF ontheBacillus subtilis cell surface andstability of these enzymes to cell
wall-boundorextracellularproteases. JBacteriol185: 6666-6677.
 
 
 
 
 
 
 
